# Supplementary material for: Continuous-Flow Synthesis of Nitro-o-xylenes: Process Optimization, Impurity Study and Extension to Analogues
Source: Molecules. 2022 Aug 12;27(16):5139. doi: 10.3390/molecules27165139 (PMC9416712; doi:10.3390/molecules27165139)
Supplement: Supplementary file 1 [file molecules-27-05139-s001.zip]

Archive with 1 entries (1 files):
- molecules-1837251-supplementary.pdf
